# Supplementary material for: Dual role of GRHL3 in bladder carcinogenesis depending on histological subtypes
Source: Mol Oncol. 2024 Mar 2;18(6):1397–416. doi: 10.1002/1878-0261.13623 (PMC11164254; doi:10.1002/1878-0261.13623)
Supplement: Supplementary file 1 — Fig. S1. Raw data and uncropped images of western blots presented in Figs 3, 5, and Fig. S3. Fig. S2. Principal component analysis (PCA) of transcriptomic data sets. Fig. S3. GRHL3 overexpression affects colony formation in urothelial J82 cancer cells. Fig. S4. Visualization of enrichment of gene sets involved in integrin complexation in urothelial EJ28 (A, B) and in actin cytoskeleton in SCaBER clones (C, D). Fig. S5. Epithelial cell–matrix adhesion pattern in GRHL3‐expressing SCaBER and EJ28 cells. Fig. S6. Epithelial cell–cell adhesion pattern in GRHL3‐expressing SCaBER and EJ28 cells. Fig. S7. GRHL3 causes downregulation of RHOG in squamous bladder cancer cells. Table S1. Clinicopathological parameters of patients with urinary bladder cancer (n = 264) of the archive of the Institute of Pathology RWTH Aachen analyzed in this study. Table S2. Clinicopathological parameters of patients with non‐muscle‐invasive bladder cancer (NMIBC; n = 107 cases, n = 46 patients) analyzed in this study. Table S3. Primer sequences and PCR conditions. Table S3.1. Primer sequences for RNA analyses. Table S3.2. Mastermix for qPCR. Table S3.3. Cycle conditions of qPCR. Table S3.4. Mastermix for cDNA synthesis. Table S3.5. Cycle conditions of cDNA synthesis. Table S4. Clinicopathological parameters in relation to GRHL3 expression of UC in patient cohort. Table S5. Clinicopathological parameters in relation to GRHL3 expression of sq‐BLCA in patient cohort. Table S6. Clinicopathological parameters in relation to GRHL3 expression of UC in patient cohort. Table S7. Clinicopathological parameters in relation to GRHL3 expression of NMIBC in patient cohort. Table S8. Clinicopathological parameters in relation to GRHL3 expression of UC in patient cohort (NMIBC and MIBC). Table S9. Gene set enrichment analyses of GRHL3‐expressing clones. Table S10. GRHL3 regulated differential expressed gene (DEG) set (adjusted P ≤ 0.05) identified in EJ28 clones. Table S11. GRHL3 regulated differential expresse [file MOL2-18-1397-s001.zip › Suppl Table 10.xlsx]

## Sheet: Sheet1
Row.names	gene_name	baseMean	log2FoldChange	lfcSE	stat	pvalue	padj	M43_S1	M70_S2	M82_S3	V2_S4	V3_S5
ENSG00000005801	ZNF195	819.58	-0.63	0.18	-3.39	0	0.04	10.47	10.26	10.14	9.91	9.87
ENSG00000006042	TMEM98	10.74	-5.89	1.73	-3.41	0	0.03	7.84	8.09	7.52	7.35	7.26
ENSG00000022267	FHL1	68.56	-1.62	0.47	-3.44	0	0.03	8.76	8.49	8.35	8.01	8.09
ENSG00000033030	ZCCHC8	521.84	-0.98	0.27	-3.69	0	0.02	10.15	9.68	9.92	9.28	9.45
ENSG00000050426	LETMD1	899.31	-0.69	0.2	-3.45	0	0.03	10.17	10.52	10.5	9.91	9.98
ENSG00000064933	PMS1	519.39	0.63	0.16	4.05	0	0.01	9.54	9.63	9.54	9.88	10.01
ENSG00000065357	DGKA	238.2	-1.08	0.29	-3.7	0	0.02	9.31	9.08	9.47	8.79	8.79
ENSG00000065911	MTHFD2	2878.72	-0.76	0.22	-3.52	0	0.03	11.94	11.65	11.7	10.84	11.36
ENSG00000067064	IDI1	1153.19	0.69	0.13	5.13	0	0	10.21	10.23	10.37	10.83	10.71
ENSG00000067141	NEO1	993.67	-4.42	1.32	-3.35	0	0.04	8.73	11.64	10.85	8.39	8.47
ENSG00000067182	TNFRSF1A	677.09	-0.86	0.22	-3.86	0	0.01	10.09	10.13	10.25	9.78	9.44
ENSG00000070669	ASNS	4481.98	-1.01	0.24	-4.19	0	0	12.51	12.31	12.41	11.1	11.82
ENSG00000072864	NDE1	841.02	-0.82	0.25	-3.36	0	0.04	10.31	10.1	10.63	9.85	9.8
ENSG00000073712	FERMT2	239.73	-1.08	0.33	-3.25	0	0.05	9.55	9.24	9.06	8.74	8.84
ENSG00000077348	EXOSC5	29.6	-3.65	0.99	-3.71	0	0.02	7.71	8.2	8.51	7.53	7.54
ENSG00000077942	FBLN1	36373.1	0.92	0.21	4.37	0	0	14.68	15	14.23	15.63	15.64
ENSG00000084112	SSH1	2640.55	-0.71	0.18	-4.03	0	0.01	11.39	11.7	11.83	10.99	11.11
ENSG00000085117	CD82	402.61	-1.19	0.3	-3.98	0	0.01	9.42	9.89	9.84	9.17	9.01
ENSG00000085998	POMGNT1	141.38	-1.19	0.33	-3.55	0	0.02	9.04	9.05	8.72	8.45	8.48
ENSG00000088826	SMOX	328.79	-1.34	0.23	-5.85	0	0	9.69	9.49	9.57	9	8.8
ENSG00000089248	ERP29	607.89	-1.07	0.23	-4.77	0	0	10.17	10.05	10.05	9.6	9.26
ENSG00000089818	NECAP1	540.23	-1.29	0.37	-3.49	0	0.03	10.18	9.86	9.98	9.53	8.91
ENSG00000090530	P3H2	630.41	0.89	0.26	3.46	0	0.03	9.79	9.75	9.38	10.29	10.13
ENSG00000099246	RAB18	211.61	0.8	0.22	3.66	0	0.02	8.93	8.77	8.92	9.27	9.24
ENSG00000100034	PPM1F	113.53	-1.17	0.26	-4.43	0	0	8.88	8.73	8.81	8.37	8.35
ENSG00000100504	PYGL	949.6	0.7	0.19	3.71	0	0.02	9.97	10.07	10.19	10.41	10.7
ENSG00000101255	TRIB3	130.43	-1.06	0.31	-3.43	0	0.03	9.03	8.84	8.75	8.46	8.46
ENSG00000101333	PLCB4	3506.31	-0.59	0.09	-6.42	0	0	11.97	11.98	11.99	11.39	11.53
ENSG00000101574	METTL4	101.22	-0.95	0.27	-3.55	0	0.02	8.7	8.74	8.71	8.33	8.4
ENSG00000101752	MIB1	401.57	0.6	0.18	3.28	0	0.05	9.31	9.32	9.49	9.7	9.72
ENSG00000102786	INTS6	1587.15	-0.7	0.12	-5.81	0	0	11	11.06	11.03	10.4	10.58
ENSG00000103044	HAS3	2129.16	-0.65	0.15	-4.21	0	0	11.22	11.54	11.32	10.91	10.77
ENSG00000103404	USP31	88.52	1.19	0.32	3.66	0	0.02	8.34	8.4	8.19	8.76	8.74
ENSG00000103932	RPAP1	124.24	1.44	0.39	3.66	0	0.02	8.31	8.63	8.31	8.91	9.09
ENSG00000104081	BMF	62.81	-3.48	1.05	-3.31	0	0.04	7.71	8.83	8.76	7.66	7.74
ENSG00000104361	NIPAL2	19.41	-2.61	0.71	-3.67	0	0.02	7.88	8.11	8.08	7.6	7.56
ENSG00000104695	PPP2CB	20.58	-2.73	0.82	-3.35	0	0.04	7.87	8.31	7.88	7.56	7.58
ENSG00000105655	ISYNA1	247.98	1.64	0.37	4.4	0	0	8.95	8.79	8.46	9.63	9.48
ENSG00000106348	IMPDH1	3224.5	0.71	0.17	4.19	0	0	11.63	11.33	11.24	11.96	12.09
ENSG00000110841	PPFIBP1	790.15	-0.78	0.23	-3.38	0	0.04	10.09	10.31	10.46	9.92	9.65
ENSG00000111012	CYP27B1	9.37	-6.77	1.78	-3.81	0	0.01	7.68	7.7	8.04	7.26	7.26
ENSG00000111725	PRKAB1	344.69	-0.79	0.24	-3.35	0	0.04	9.48	9.69	9.47	9.02	9.23
ENSG00000111837	MAK	7.61	6.63	1.56	4.24	0	0	7.26	7.26	7.26	7.82	7.96
ENSG00000112144	CILK1	11.21	7.19	1.57	4.58	0	0	7.26	7.26	7.26	7.8	8.18
ENSG00000112715	VEGFA	1375.42	-1.11	0.25	-4.51	0	0	11.21	10.61	10.97	10.03	10.25
ENSG00000113448	PDE4D	80.82	-3.92	0.66	-5.98	0	0	8.34	8.67	9.04	7.74	7.63
ENSG00000113594	LIFR	246.45	-2.44	0.68	-3.56	0	0.02	8.75	10.03	9.13	8.31	8.47
ENSG00000113739	STC2	80.93	-1.74	0.45	-3.88	0	0.01	8.68	8.45	8.79	7.97	8.18
ENSG00000114573	ATP6V1A	65.64	-4.48	0.71	-6.3	0	0	8.67	8.62	8.56	7.26	7.68
ENSG00000114841	DNAH1	29.12	-5.09	1.37	-3.71	0	0.02	8.03	8.27	8.27	7.73	7.26
ENSG00000114859	CLCN2	56.15	1.59	0.47	3.37	0	0.04	8.16	7.96	8.04	8.38	8.69
ENSG00000115266	APC2	643.86	0.93	0.25	3.72	0	0.02	9.4	9.65	9.86	10.22	10.27
ENSG00000115602	IL1RL1	15.89	3.89	1.2	3.25	0	0.05	7.61	7.48	7.26	7.79	8.31
ENSG00000115604	IL18R1	9.73	-6.56	1.8	-3.65	0	0.02	7.57	8	7.87	7.26	7.26
ENSG00000116191	RALGPS2	1846.46	-0.8	0.17	-4.64	0	0	11.08	11.18	11.41	10.5	10.7
ENSG00000116285	ERRFI1	305.68	-1.14	0.28	-4.06	0	0.01	9.51	9.29	9.67	8.84	9.01
ENSG00000116396	KCNC4	348.59	0.71	0.21	3.45	0	0.03	9.2	9.25	9.27	9.49	9.74
ENSG00000116604	MEF2D	1108.08	-0.61	0.14	-4.4	0	0	10.64	10.65	10.53	10.09	10.26
ENSG00000116918	TSNAX	28.64	-2.82	0.65	-4.35	0	0	8.12	8.22	8.2	7.74	7.53
ENSG00000117153	KLHL12	130.28	-1.23	0.25	-4.84	0	0	8.97	8.86	8.85	8.43	8.4
ENSG00000118515	SGK1	372.85	0.98	0.28	3.48	0	0.03	9.17	9.29	9.18	9.96	9.5
ENSG00000118596	SLC16A7	9.75	4.42	1.34	3.3	0	0.05	7.26	7.52	7.26	8.05	7.83
ENSG00000119396	RAB14	45.63	-8.79	1.5	-5.86	0	0	8.33	8.47	8.52	7.26	7.26
ENSG00000119414	PPP6C	335.07	1.05	0.28	3.78	0	0.01	9.08	9.29	8.96	9.56	9.79
ENSG00000119772	DNMT3A	622.65	0.71	0.2	3.59	0	0.02	9.84	9.66	9.58	10.23	10.05
ENSG00000120063	GNA13	27.77	-21.6	4.41	-4.9	0	0	8.77	7.26	7.26	7.26	7.26
ENSG00000122335	SERAC1	309.22	0.66	0.17	4.01	0	0.01	9.16	9.21	9.13	9.49	9.53
ENSG00000122966	CIT	483.3	-0.94	0.28	-3.36	0	0.04	9.75	9.71	10.08	9.46	9.16
ENSG00000123411	IKZF4	449.38	-0.61	0.14	-4.38	0	0	9.76	9.71	9.74	9.41	9.38
ENSG00000124172	ATP5F1E	1219.9	0.71	0.18	3.93	0	0.01	10.43	10.4	10.11	10.87	10.82
ENSG00000124813	RUNX2	118.51	-3.17	0.51	-6.19	0	0	8.73	9.02	9.07	7.72	8.06
ENSG00000125686	MED1	65.3	-1.58	0.36	-4.32	0	0	8.64	8.43	8.48	8.07	8.01
ENSG00000125826	RBCK1	5713.06	-0.6	0.16	-3.69	0	0.02	12.35	12.76	12.76	12.11	12.04
ENSG00000128165	ADM2	331.09	-2.45	0.27	-9.01	0	0	9.89	9.63	9.53	8.58	8.48
ENSG00000128513	POT1	232.44	-1.58	0.31	-5.13	0	0	9.11	9.49	9.37	8.69	8.53
ENSG00000129128	SPCS3	345.66	0.79	0.23	3.39	0	0.04	9.18	9.09	9.35	9.56	9.71
ENSG00000129315	CCNT1	706.99	-1.44	0.39	-3.69	0	0.02	10.34	10.31	10.22	9.73	8.95
ENSG00000130787	HIP1R	66.57	-1.17	0.36	-3.27	0	0.05	8.61	8.4	8.49	8.15	8.12
ENSG00000131019	ULBP3	20.64	-7.64	1.53	-5	0	0	8.07	8.13	8.09	7.26	7.26
ENSG00000131149	GSE1	823.1	1.33	0.24	5.46	0	0	9.77	9.66	9.74	10.86	10.32
ENSG00000131871	SELENOS	108.05	-1.24	0.33	-3.75	0	0.02	8.89	8.72	8.72	8.41	8.23
ENSG00000132964	CDK8	112.9	-1.3	0.37	-3.56	0	0.02	8.59	8.95	8.86	8.36	8.3
ENSG00000133687	TMTC1	16.14	-3.92	1.21	-3.25	0	0.05	7.68	7.83	8.28	7.49	7.38
ENSG00000134684	YARS1	194.51	-1.97	0.33	-5.98	0	0	9.31	9.14	9.26	8.24	8.54
ENSG00000134698	AGO4	7.8	-6.12	1.75	-3.5	0	0.03	7.6	7.9	7.81	7.26	7.26
ENSG00000135069	PSAT1	386.7	-0.74	0.16	-4.57	0	0	9.65	9.61	9.64	9.17	9.29
ENSG00000135124	P2RX4	191.96	-0.8	0.25	-3.24	0	0.05	9.21	9.07	9.04	8.82	8.67
ENSG00000135473	PAN2	688.06	-0.87	0.23	-3.83	0	0.01	10.18	10.17	10.18	9.81	9.42
ENSG00000135503	ACVR1B	50.51	-1.89	0.58	-3.25	0	0.05	8.18	8.57	8.42	8.01	7.77
ENSG00000136098	NEK3	229.65	-1.39	0.35	-4	0	0.01	9.41	9.38	9.12	8.48	8.83
ENSG00000136628	EPRS1	360.07	-1.06	0.21	-5.05	0	0	9.73	9.61	9.52	8.99	9.14
ENSG00000136630	HLX	209.4	-5.78	0.34	-17.01	0	0	9.42	9.25	9.52	7.57	7.67
ENSG00000137074	APTX	20.01	-7.21	1.61	-4.49	0	0	8.28	7.94	7.97	7.26	7.26
ENSG00000137819	PAQR5	24.8	-5.43	1.59	-3.42	0	0.03	7.71	8.03	8.48	7.53	7.26
ENSG00000138757	G3BP2	3859.61	0.59	0.14	4.24	0	0	11.49	11.72	11.81	12.23	12.19
ENSG00000138772	ANXA3	51.22	-3.69	1.11	-3.32	0	0.04	7.62	8.82	8.52	7.7	7.53
ENSG00000139289	PHLDA1	5397.01	-1.9	0.14	-13.64	0	0	12.71	12.73	13.04	11.13	11.13
ENSG00000139718	SETD1B	6.18	6.29	1.63	3.86	0	0.01	7.26	7.26	7.26	7.89	7.77
ENSG00000139865	TTC6	15.99	-2.62	0.76	-3.44	0	0.03	7.85	8.01	8.02	7.46	7.62
ENSG00000140044	JDP2	223.56	-2.24	0.55	-4.08	0	0.01	9.6	9.22	9.21	8.01	8.64
ENSG00000140332	TLE3	50.2	-2.97	0.85	-3.48	0	0.03	8.14	8.24	8.79	7.85	7.52
ENSG00000140463	BBS4	165.5	-0.93	0.26	-3.64	0	0.02	8.9	9.04	9.12	8.6	8.64
ENSG00000141314	RHBDL3	7.91	-6.25	1.73	-3.63	0	0.02	7.92	7.68	7.73	7.26	7.26
ENSG00000141391	PRELID3A	127.9	-1.91	0.37	-5.12	0	0	9.12	8.94	8.71	8.25	8.21
ENSG00000141510	TP53	90.15	1.25	0.37	3.34	0	0.04	8.28	8.45	8.18	8.7	8.84
ENSG00000141738	GRB7	493.34	0.83	0.25	3.37	0	0.04	9.23	9.61	9.53	9.97	9.95
ENSG00000143442	POGZ	1729.77	-0.59	0.13	-4.47	0	0	11.19	11.08	11.04	10.73	10.55
ENSG00000144233	AMMECR1L	20.76	8.08	1.37	5.92	0	0	7.26	7.26	7.26	8.13	8.37
ENSG00000144481	TRPM8	40.15	-2.42	0.56	-4.32	0	0	8.24	8.52	8.15	7.79	7.71
ENSG00000144681	STAC	17.5	3.88	0.98	3.96	0	0.01	7.48	7.26	7.61	8.04	8.24
ENSG00000144802	NFKBIZ	745.28	1.02	0.31	3.3	0	0.05	9.51	9.92	9.78	10.67	10.1
ENSG00000145220	LYAR	8.22	-6.23	1.9	-3.29	0	0.05	7.98	7.48	7.8	7.26	7.26
ENSG00000145476	CYP4V2	212.09	1.49	0.2	7.39	0	0	8.68	8.67	8.76	9.42	9.39
ENSG00000146802	TMEM168	701.96	0.75	0.21	3.58	0	0.02	9.65	9.98	9.7	10.25	10.29
ENSG00000147394	ZNF185	769.04	1.23	0.27	4.57	0	0	9.7	9.43	9.92	10.62	10.39
ENSG00000149231	CCDC82	441.99	-0.61	0.18	-3.35	0	0.04	9.81	9.69	9.67	9.31	9.45
ENSG00000149564	ESAM	9.02	5.24	1.37	3.82	0	0.01	7.43	7.26	7.26	7.88	7.99
ENSG00000150961	SEC24D	402.06	1.03	0.23	4.47	0	0	9.14	9.21	9.4	9.93	9.73
ENSG00000151247	EIF4E	1092.39	0.62	0.16	3.85	0	0.01	10.09	10.25	10.37	10.68	10.69
ENSG00000151376	ME3	200.46	1.01	0.3	3.34	0	0.04	8.69	8.94	8.71	9.38	9.14
ENSG00000151702	FLI1	18.93	-3.97	1.2	-3.3	0	0.05	7.71	8.4	7.75	7.45	7.46
ENSG00000151882	CCL28	78.75	2.37	0.39	6.12	0	0	8.11	7.98	8.02	8.95	8.69
ENSG00000152359	POC5	47.28	-1.48	0.39	-3.83	0	0.01	8.36	8.31	8.4	7.95	7.94
ENSG00000152439	ZNF773	226.83	-0.81	0.25	-3.28	0	0.05	9.38	9.16	9.13	8.88	8.81
ENSG00000153207	AHCTF1	804.1	0.71	0.22	3.25	0	0.05	9.82	9.99	9.94	10.18	10.59
ENSG00000153879	CEBPG	21.08	-3.6	1.1	-3.26	0	0.05	8.32	7.86	7.96	7.26	7.6
ENSG00000154122	ANKH	38.16	-4.85	1.19	-4.07	0	0.01	7.75	8.51	8.52	7.26	7.55
ENSG00000154127	UBASH3B	136.71	2.29	0.52	4.41	0	0	8.37	8.03	8.38	8.86	9.44
ENSG00000154678	PDE1C	27.75	-5.81	1.34	-4.33	0	0	7.73	8.22	8.46	7.38	7.37
ENSG00000154767	XPC	34.73	2.16	0.51	4.21	0	0	7.73	7.87	7.84	8.46	8.25
ENSG00000154781	CCDC174	123.92	-1.25	0.37	-3.4	0	0.03	9.02	8.77	8.79	8.5	8.26
ENSG00000155744	FAM126B	1033.34	0.71	0.19	3.81	0	0.01	10.33	10.05	10.06	10.57	10.74
ENSG00000155827	RNF20	37.63	-2.77	0.6	-4.61	0	0	8.36	8.36	8.18	7.57	7.78
ENSG00000155974	GRIP1	23.85	-5.01	1.09	-4.59	0	0	7.72	8.3	8.24	7.44	7.4
ENSG00000156052	GNAQ	18.65	-7.49	1.6	-4.69	0	0	8.23	7.93	7.97	7.26	7.26
ENSG00000157399	ARSL	12.55	-6.92	1.63	-4.26	0	0	7.79	7.9	8.04	7.26	7.26
ENSG00000157429	ZNF19	112.21	-1.09	0.31	-3.52	0	0.03	8.88	8.68	8.8	8.45	8.3
ENSG00000158571	PFKFB1	7.07	-6.05	1.68	-3.6	0	0.02	7.82	7.7	7.75	7.26	7.26
ENSG00000158747	NBL1	48.08	2.04	0.39	5.23	0	0	7.88	7.96	7.93	8.53	8.51
ENSG00000159147	DONSON	1495.72	0.62	0.14	4.58	0	0	10.63	10.43	10.62	11.01	11.08
ENSG00000159840	ZYX	310.5	-0.89	0.25	-3.56	0	0.02	9.55	9.27	9.59	9.05	9
ENSG00000160469	BRSK1	155	-1.51	0.29	-5.12	0	0	9.13	8.97	9.01	8.51	8.32
ENSG00000160710	ADAR	28.62	-2.62	0.6	-4.33	0	0	7.98	8.33	8.19	7.65	7.65
ENSG00000162591	MEGF6	384.02	1.37	0.4	3.45	0	0.03	9.28	9.19	8.83	10.15	9.52
ENSG00000162639	HENMT1	113.48	1.36	0.29	4.7	0	0	8.47	8.29	8.43	8.9	8.97
ENSG00000162772	ATF3	276.21	-3.18	0.44	-7.17	0	0	9.95	9.5	9.12	8.24	8.21
ENSG00000162852	CNST	24.13	-2.92	0.71	-4.1	0	0.01	8.25	7.91	8.16	7.62	7.53
ENSG00000163412	EIF4E3	89.92	-3.06	0.89	-3.45	0	0.03	8.04	8.91	9.04	8.03	7.64
ENSG00000163472	TMEM79	342.98	-1.3	0.22	-5.82	0	0	9.75	9.53	9.56	9.02	8.87
ENSG00000163644	PPM1K	82.57	1.22	0.33	3.7	0	0.02	8.27	8.2	8.37	8.65	8.77
ENSG00000163762	TM4SF18	1266.44	0.71	0.17	4.16	0	0	10.21	10.39	10.47	10.78	10.98
ENSG00000163781	TOPBP1	785.58	0.84	0.17	4.87	0	0	9.99	9.77	9.81	10.34	10.49
ENSG00000164163	ABCE1	442.77	0.59	0.14	4.1	0	0.01	9.4	9.47	9.49	9.78	9.81
ENSG00000164796	CSMD3	8.73	-7.08	1.65	-4.29	0	0	7.8	7.87	7.78	7.26	7.26
ENSG00000165175	MID1IP1	1997.62	-0.59	0.17	-3.43	0	0.03	11.5	11.12	11.18	10.78	10.82
ENSG00000165810	BTNL9	19.75	-4.58	1.21	-3.8	0	0.01	7.77	8.39	7.85	7.26	7.46
ENSG00000166024	R3HCC1L	849.16	-0.66	0.18	-3.63	0	0.02	10.44	10.42	10.15	9.88	9.93
ENSG00000166401	SERPINB8	138.67	-1.66	0.31	-5.3	0	0	9	8.87	9.06	8.22	8.41
ENSG00000166546	BEAN1	606.24	-0.61	0.17	-3.51	0	0.03	10.1	9.96	9.96	9.72	9.54
ENSG00000166689	PLEKHA7	196.54	-1.61	0.27	-6.03	0	0	9.06	9.27	9.29	8.57	8.46
ENSG00000166741	NNMT	936.78	-8.16	1.99	-4.11	0	0.01	8	9.26	12.08	7.64	7.56
ENSG00000166831	RBPMS2	18.29	-21.03	4.41	-4.77	0	0	8.54	7.26	7.26	7.26	7.26
ENSG00000167114	SLC27A4	35.44	1.72	0.44	3.94	0	0.01	7.91	7.84	7.91	8.38	8.29
ENSG00000167191	GPRC5B	927.42	0.66	0.2	3.27	0	0.05	9.95	10.27	9.97	10.46	10.59
ENSG00000167244	IGF2	16.93	-6.43	1.81	-3.55	0	0.02	7.54	8.38	7.78	7.26	7.35
ENSG00000167528	ZNF641	603.24	-1.11	0.18	-6.29	0	0	9.96	10.2	10.1	9.47	9.38
ENSG00000167554	ZNF610	19.85	-7.63	1.57	-4.85	0	0	8.04	7.95	8.21	7.26	7.26
ENSG00000168159	RNF187	538.97	-0.89	0.26	-3.45	0	0.03	10.02	10	9.82	9.21	9.6
ENSG00000168393	DTYMK	336.35	-0.72	0.16	-4.66	0	0	9.54	9.52	9.5	9.14	9.14
ENSG00000168439	STIP1	348.21	0.94	0.27	3.53	0	0.03	9.35	9.02	9.13	9.57	9.79
ENSG00000169116	PARM1	33.29	-3.4	0.75	-4.54	0	0	8.07	8.49	8.16	7.54	7.62
ENSG00000169519	METTL15	450.37	-0.83	0.22	-3.76	0	0.01	9.61	9.91	9.8	9.38	9.25
ENSG00000170631	ZNF16	27.23	-1.97	0.59	-3.37	0	0.04	8.25	8.03	8.13	7.79	7.64
ENSG00000171320	ESCO2	371.72	0.69	0.15	4.47	0	0	9.32	9.32	9.24	9.67	9.67
ENSG00000171421	MRPL36	407.54	0.61	0.18	3.3	0	0.05	9.39	9.4	9.36	9.61	9.83
ENSG00000171723	GPHN	68.61	-1.68	0.48	-3.51	0	0.03	8.77	8.32	8.51	8.08	7.98
ENSG00000171848	RRM2	2964.62	0.94	0.17	5.49	0	0	10.95	11.37	11.24	12	12.03
ENSG00000172650	AGAP5	9.8	6.57	1.96	3.35	0	0.04	7.26	7.26	7.26	7.49	8.21
ENSG00000173327	MAP3K11	694.51	0.59	0.12	4.95	0	0	9.82	9.82	9.85	10.23	10.19
ENSG00000173917	HOXB2	57.58	-3.54	1.08	-3.27	0	0.05	8.74	7.59	8.77	7.69	7.64
ENSG00000174136	RGMB	1621.74	-1.37	0.21	-6.43	0	0	11.28	11.02	11.27	9.95	10.34
ENSG00000175183	CSRP2	95.77	1.13	0.3	3.77	0	0.01	8.41	8.41	8.26	8.8	8.78
ENSG00000175197	DDIT3	166.98	-2.52	0.64	-3.96	0	0.01	9.66	8.64	8.87	8.28	8.08
ENSG00000175879	HOXD8	45.22	-8.72	2.47	-3.53	0	0.03	7.55	8.45	8.8	7.26	7.26
ENSG00000176134	RP11-574E24.3	8.21	-6.12	1.72	-3.55	0	0.02	7.93	7.76	7.67	7.26	7.26
ENSG00000176170	SPHK1	21.88	2.31	0.57	4.08	0	0.01	7.62	7.74	7.69	8.18	8.16
ENSG00000176393	RNPEP	317.38	0.74	0.21	3.58	0	0.02	9.14	9.2	9.14	9.66	9.43
ENSG00000176973	FAM89B	526.98	0.86	0.25	3.47	0	0.03	9.55	9.28	9.67	10.09	9.97
ENSG00000177426	TGIF1	4015.54	-0.65	0.15	-4.23	0	0	12.39	12.05	12.06	11.54	11.64
ENSG00000177700	POLR2L	2593.09	0.59	0.13	4.64	0	0	11.25	11.09	11.24	11.6	11.79
ENSG00000179115	FARSA	320.3	-1.11	0.31	-3.55	0	0.02	9.77	9.31	9.47	8.86	9.07
ENSG00000179344	HLA-DQB1	30.08	-2.43	0.68	-3.58	0	0.02	7.94	8.34	8.25	7.65	7.71
ENSG00000179528	LBX2	9.35	-6.5	1.9	-3.43	0	0.03	7.56	8.09	7.68	7.26	7.26
ENSG00000180638	SLC47A2	38.91	-4.71	1.29	-3.65	0	0.02	7.7	8.75	8.22	7.58	7.26
ENSG00000180884	ZNF792	13.43	7.45	1.45	5.13	0	0	7.26	7.26	7.26	8.2	7.95
ENSG00000181284	TMEM102	816.38	0.84	0.19	4.51	0	0	9.71	9.94	10.01	10.43	10.48
ENSG00000181577	C6orf223	40.3	-4.24	1.26	-3.38	0	0.04	7.74	8.28	8.73	7.64	7.26
ENSG00000181790	ADGRB1	1628.77	-1.49	0.31	-4.87	0	0	10.76	11.36	11.44	9.85	10.31
ENSG00000182568	SATB1	124.74	-3.35	0.82	-4.07	0	0.01	8.03	9.13	9.34	7.95	7.83
ENSG00000184178	SCFD2	192.75	0.75	0.2	3.68	0	0.02	8.81	8.88	8.79	9.15	9.21
ENSG00000184517	ZFP1	248.68	-0.74	0.22	-3.39	0	0.04	9.18	9.32	9.34	8.87	8.98
ENSG00000185033	SEMA4B	15611.8	-0.99	0.28	-3.51	0	0.03	13.92	14.11	14.48	13.58	12.66
ENSG00000185262	UBALD2	11.68	-4.51	1.36	-3.32	0	0.04	8.09	7.73	7.79	7.42	7.26
ENSG00000186073	CDIN1	115.78	-1.35	0.41	-3.26	0	0.05	9.09	8.62	8.73	8.28	8.36
ENSG00000186350	RXRA	39.36	-3.16	0.69	-4.56	0	0	8.55	8.12	8.28	7.55	7.71
ENSG00000186814	ZSCAN30	331.98	-1.12	0.32	-3.46	0	0.03	9.29	9.75	9.6	9.12	8.85
ENSG00000187801	ZFP69B	1002.65	-0.93	0.24	-3.97	0	0.01	10.85	10.41	10.39	9.87	9.99
ENSG00000188042	ARL4C	31046.7	-0.67	0.1	-6.48	0	0	15.13	15.08	15.19	14.54	14.32
ENSG00000188419	CHM	94.12	-0.98	0.3	-3.25	0	0.05	8.77	8.64	8.6	8.33	8.32
ENSG00000196233	LCOR	1286.6	-0.61	0.18	-3.43	0	0.03	10.56	10.93	10.8	10.28	10.36
ENSG00000197774	EME2	190.13	-1	0.24	-4.17	0	0	9.03	9.16	9.19	8.74	8.62
ENSG00000197776	KLHDC1	6.28	-5.89	1.73	-3.41	0	0.03	7.64	7.8	7.75	7.26	7.26
ENSG00000197935	ZNF311	10.72	4.59	1.39	3.3	0	0.05	7.26	7.51	7.26	8.13	7.78
ENSG00000198001	IRAK4	449.75	-0.59	0.16	-3.75	0	0.02	9.8	9.67	9.73	9.43	9.38
ENSG00000198042	MAK16	15.69	-7.36	2.16	-3.41	0	0.03	8.41	7.63	7.41	7.26	7.26
ENSG00000198176	TFDP1	381.12	0.75	0.17	4.45	0	0	9.23	9.3	9.35	9.66	9.75
ENSG00000198182	ZNF607	285.07	-0.85	0.26	-3.29	0	0.05	9.28	9.57	9.35	9.06	8.89
ENSG00000198218	QRICH1	676.02	0.61	0.18	3.45	0	0.03	9.78	9.67	9.93	10.23	10.15
ENSG00000198393	ZNF26	375.7	-0.71	0.15	-4.59	0	0	9.57	9.61	9.63	9.25	9.2
ENSG00000203811	H3C14	14.07	-7.09	1.7	-4.17	0	0	8.18	7.78	7.82	7.26	7.26
ENSG00000204310	AGPAT1	566.54	0.74	0.13	5.92	0	0	9.58	9.62	9.62	10.07	10.06
ENSG00000205885	C1RL-AS1	173.6	-1.63	0.32	-5.08	0	0	8.9	9.13	9.31	8.43	8.47
ENSG00000214717	ZBED1	624.31	1.44	0.18	8.09	0	0	9.33	9.48	9.55	10.39	10.31
ENSG00000214940	NPIPA8	31.79	-5.35	1.56	-3.43	0	0.03	7.71	7.7	8.77	7.26	7.48
ENSG00000218336	TENM3	7.39	6.87	1.62	4.24	0	0	7.26	7.26	7.26	7.98	7.77
ENSG00000218358	RAET1K	50.02	-1.56	0.42	-3.7	0	0.02	8.37	8.5	8.28	7.94	7.96
ENSG00000229953	RP11-284F21.7	402.29	-0.85	0.25	-3.42	0	0.03	9.5	9.89	9.64	9.25	9.2
ENSG00000230882	AC005077.14	19.9	-7.59	2.16	-3.51	0	0.03	7.47	7.55	8.55	7.26	7.26
ENSG00000234912	SNHG20	7.32	-6.12	1.88	-3.26	0	0.05	7.98	7.55	7.67	7.26	7.26
ENSG00000235109	ZSCAN31	84.03	-1.37	0.37	-3.68	0	0.02	8.8	8.52	8.59	8.17	8.19
ENSG00000235437	LINC01278	180.84	-1.93	0.37	-5.16	0	0	9.36	9.17	8.97	8.24	8.5
ENSG00000237380	HOXD-AS2	11.86	-6.84	1.9	-3.6	0	0.02	7.47	8.07	7.98	7.26	7.26
ENSG00000237883	DGUOK-AS1	6.18	6.28	1.61	3.91	0	0.01	7.26	7.26	7.26	7.82	7.85
ENSG00000237914	SIRPG-AS1	33.72	-5.29	1.31	-4.04	0	0.01	7.6	8.51	8.42	7.45	7.38
ENSG00000239945	RP11-34P13.8	7.99	-6.27	1.8	-3.48	0	0.03	7.75	7.97	7.58	7.26	7.26
ENSG00000240065	PSMB9	78.55	-4.86	1.05	-4.64	0	0	8.81	7.72	9.09	7.5	7.61
ENSG00000241014	GPR199P	11.55	-6.98	1.64	-4.24	0	0	7.73	7.95	7.98	7.26	7.26
ENSG00000242779	ZNF702P	2019.08	0.81	0.2	4.04	0	0.01	11.04	10.67	10.71	11.61	11.32
ENSG00000243477	NAA80	132.88	0.9	0.25	3.6	0	0.02	8.56	8.51	8.66	8.94	8.97
ENSG00000253304	TMEM200B	7.39	6.59	1.62	4.07	0	0.01	7.26	7.26	7.26	7.76	7.98
ENSG00000254087	LYN	433.92	-1.9	0.39	-4.84	0	0	9.67	10.08	9.86	9.12	8.57
ENSG00000254093	PINX1	211.36	-0.86	0.26	-3.31	0	0.04	9.21	9.25	9.09	8.67	8.89
ENSG00000255639	RP11-234B24.6	7.65	6.65	1.59	4.18	0	0	7.26	7.26	7.26	7.99	7.78
ENSG00000259080	RP11-158I13.2	9.61	-6.54	1.81	-3.61	0	0.02	7.97	7.91	7.55	7.26	7.26
ENSG00000259112	NDUFC2-KCTD14	83.23	1.79	0.51	3.54	0	0.03	8.12	8.01	8.34	8.58	8.98
ENSG00000260920	RP1-228H13.5	855.14	-0.86	0.21	-4.17	0	0	10.59	10.32	10.23	9.75	9.9
ENSG00000261115	TMEM178B	3.86	6.68	1.93	3.47	0	0.03	7.26	7.26	7.26	7.75	7.67
ENSG00000263647	BPTFP1	6.85	-6.05	1.69	-3.59	0	0.02	7.7	7.81	7.74	7.26	7.26
ENSG00000264058	RP5-1028K7.3	36.2	1.87	0.5	3.71	0	0.02	7.8	7.91	7.89	8.22	8.48
ENSG00000265962	GACAT2	81.41	1.23	0.34	3.66	0	0.02	8.25	8.24	8.32	8.81	8.59
ENSG00000266820	KPNA2P3	15.7	-3.38	0.98	-3.45	0	0.03	8.01	8.01	7.89	7.58	7.26
ENSG00000267368	UPK3BL1	114.87	-1.29	0.27	-4.76	0	0	8.79	8.78	8.9	8.31	8.36
ENSG00000269693	CTD-2192J16.20	78.96	-1.43	0.35	-4.05	0	0.01	8.74	8.56	8.53	8.12	8.17
ENSG00000272405	RP11-284F21.10	1797.81	-0.79	0.24	-3.37	0	0.04	10.87	11.51	11.14	10.6	10.56
ENSG00000273706	LHX1	33.9	-4.1	1.11	-3.7	0	0.02	7.89	7.83	8.73	7.44	7.58
ENSG00000274333	RP11-717F1.2	486.79	0.83	0.2	4.09	0	0.01	9.62	9.4	9.35	9.97	9.93
ENSG00000274933	TBC1D3I	5.85	6.25	1.7	3.68	0	0.02	7.26	7.26	7.26	7.71	7.91
ENSG00000274944	RP5-864K19.6	81.09	-9.62	1.48	-6.5	0	0	8.77	8.84	8.65	7.26	7.26
ENSG00000275342	PRAG1	26.61	-21.54	4.41	-4.88	0	0	8.75	7.26	7.26	7.26	7.26
ENSG00000278023	RDM1	38.23	1.4	0.4	3.49	0	0.03	7.92	7.97	7.97	8.33	8.34
ENSG00000278611	ZNF426-DT	4.69	5.93	1.74	3.41	0	0.03	7.26	7.26	7.26	7.8	7.72
ENSG00000278878	CH507-145C22.3	6.13	6.21	1.62	3.83	0	0.01	7.26	7.26	7.26	7.79	7.87
ENSG00000284874	SEPT5-GP1BB	464.75	0.84	0.26	3.28	0	0.05	9.17	9.53	9.53	9.93	9.89
