# Supplementary material for: Dual role of GRHL3 in bladder carcinogenesis depending on histological subtypes
Source: Mol Oncol. 2024 Mar 2;18(6):1397–416. doi: 10.1002/1878-0261.13623 (PMC11164254; doi:10.1002/1878-0261.13623)
Supplement: Supplementary file 1 — Fig. S1. Raw data and uncropped images of western blots presented in Figs 3, 5, and Fig. S3. Fig. S2. Principal component analysis (PCA) of transcriptomic data sets. Fig. S3. GRHL3 overexpression affects colony formation in urothelial J82 cancer cells. Fig. S4. Visualization of enrichment of gene sets involved in integrin complexation in urothelial EJ28 (A, B) and in actin cytoskeleton in SCaBER clones (C, D). Fig. S5. Epithelial cell–matrix adhesion pattern in GRHL3‐expressing SCaBER and EJ28 cells. Fig. S6. Epithelial cell–cell adhesion pattern in GRHL3‐expressing SCaBER and EJ28 cells. Fig. S7. GRHL3 causes downregulation of RHOG in squamous bladder cancer cells. Table S1. Clinicopathological parameters of patients with urinary bladder cancer (n = 264) of the archive of the Institute of Pathology RWTH Aachen analyzed in this study. Table S2. Clinicopathological parameters of patients with non‐muscle‐invasive bladder cancer (NMIBC; n = 107 cases, n = 46 patients) analyzed in this study. Table S3. Primer sequences and PCR conditions. Table S3.1. Primer sequences for RNA analyses. Table S3.2. Mastermix for qPCR. Table S3.3. Cycle conditions of qPCR. Table S3.4. Mastermix for cDNA synthesis. Table S3.5. Cycle conditions of cDNA synthesis. Table S4. Clinicopathological parameters in relation to GRHL3 expression of UC in patient cohort. Table S5. Clinicopathological parameters in relation to GRHL3 expression of sq‐BLCA in patient cohort. Table S6. Clinicopathological parameters in relation to GRHL3 expression of UC in patient cohort. Table S7. Clinicopathological parameters in relation to GRHL3 expression of NMIBC in patient cohort. Table S8. Clinicopathological parameters in relation to GRHL3 expression of UC in patient cohort (NMIBC and MIBC). Table S9. Gene set enrichment analyses of GRHL3‐expressing clones. Table S10. GRHL3 regulated differential expressed gene (DEG) set (adjusted P ≤ 0.05) identified in EJ28 clones. Table S11. GRHL3 regulated differential expresse [file MOL2-18-1397-s001.zip › Suppl Table 11.xlsx]

## Sheet: adj p <0.05
Row.names	gene_name	baseMean	log2FoldChange	lfcSE	stat	pvalue	padj	M17_S7	M28_S8	M44_S9	V10_S10	V18_S11	V28_S12
ENSG00000234456	MAGI2-AS3	36.81	-23.12	3.91	-5.92	0	0	4.3	8.15	4.3	4.3	4.3	4.3
ENSG00000114200	BCHE	14.12	-21.58	3.91	-5.52	0	0	4.3	7.21	4.3	4.3	4.3	4.3
ENSG00000113657	DPYSL3	7.89	-6.58	1.75	-3.75	0	0.04	5.31	6.55	5.86	4.3	4.3	4.3
ENSG00000006042	TMEM98	21.61	-4.74	1.13	-4.21	0	0.01	6.78	5.87	7.01	4.3	5.34	5.16
ENSG00000136244	IL6	19.06	-4.74	1.24	-3.84	0	0.03	6.47	7	6.08	4.3	4.3	5.43
ENSG00000138347	MYPN	714.72	-4.44	0.7	-6.34	0	0	9.26	11.59	9	6.98	6.94	7.01
ENSG00000145781	COMMD10	83.47	-4.08	0.94	-4.35	0	0.01	8.33	6.12	8.01	5.56	6.05	5.77
ENSG00000174099	MSRB3	510.77	-3.75	1.04	-3.62	0	0.05	7.49	11.29	8.25	6.22	7.59	6.98
ENSG00000177105	RHOG	37.97	-3.69	0.66	-5.57	0	0	6.71	6.93	7.43	5.65	5.28	5.7
ENSG00000196793	ZNF239	113.49	-3.47	0.94	-3.7	0	0.05	6.52	9.15	7.11	6.27	6.03	6.25
ENSG00000170917	NUDT6	53.72	-2.6	0.67	-3.86	0	0.03	7.13	7.84	6.55	6.02	6.23	5.95
ENSG00000126249	PDCD2L	72.55	-2.27	0.62	-3.66	0	0.05	7.08	7.29	8.01	6.67	6.17	6.08
ENSG00000198959	TGM2	2265.18	-1.98	0.47	-4.2	0	0.01	11.69	12.56	10.63	9.72	10.1	9.85
ENSG00000109084	TMEM97	428.83	-1.89	0.46	-4.12	0	0.01	9.06	9.83	9.51	7.58	8.49	7.52
ENSG00000115756	HPCAL1	393.99	-1.87	0.39	-4.82	0	0	8.72	9.89	9.31	7.9	7.79	7.9
ENSG00000198324	PHETA1	63.59	-1.8	0.4	-4.52	0	0.01	7.44	7.41	7.18	6.41	6.25	6.59
ENSG00000134013	LOXL2	179.51	-1.76	0.42	-4.2	0	0.01	8.59	8.49	8.07	6.84	7.1	7.52
ENSG00000138780	GSTCD	96.76	-1.71	0.45	-3.79	0	0.04	7.26	7.96	7.87	6.65	6.93	6.59
ENSG00000214063	TSPAN4	422.82	-1.68	0.43	-3.89	0	0.03	9.17	9.72	9.37	7.51	7.84	8.57
ENSG00000037897	METTL1	84.31	-1.52	0.34	-4.43	0	0.01	7.61	7.6	7.48	6.54	6.71	6.85
ENSG00000158089	GALNT14	101.81	-1.43	0.37	-3.89	0	0.03	7.6	8.02	7.51	6.81	6.79	7
ENSG00000161091	MFSD12	357.87	-1.42	0.34	-4.18	0	0.01	9.24	9.44	8.72	7.82	7.9	8.28
ENSG00000145632	PLK2	191.53	-1.37	0.33	-4.21	0	0.01	8.3	8.65	8.21	7.6	7.43	7.18
ENSG00000072042	RDH11	476.24	-1.36	0.33	-4.14	0	0.01	9.52	9.77	9.21	8	8.68	8.31
ENSG00000168502	MTCL1	1102.04	-1.32	0.3	-4.43	0	0.01	10.38	10.97	10.51	9.07	9.37	9.71
ENSG00000074416	MGLL	1066.35	-1.31	0.35	-3.77	0	0.04	10.53	11.08	9.94	9.24	9.52	9.35
ENSG00000243207	PPAN-P2RY11	151.04	-1.26	0.31	-4.11	0	0.01	7.94	8.24	8.13	7.11	7.18	7.45
ENSG00000099821	POLRMT	65.32	-1.26	0.33	-3.88	0	0.03	7.19	7.32	7.35	6.6	6.61	6.65
ENSG00000173638	SLC19A1	369.58	-1.23	0.29	-4.21	0	0.01	8.85	9.48	9.07	7.97	8.2	8.25
ENSG00000184009	ACTG1	1072.8	-1.13	0.29	-3.86	0	0.03	10.46	10.13	10.94	9.67	9.31	9.47
ENSG00000138363	ATIC	356.5	-1.13	0.3	-3.73	0	0.04	8.88	9.42	8.89	8.35	8.15	7.96
ENSG00000120254	MTHFD1L	1980.58	-1	0.26	-3.87	0	0.03	11.18	11.31	11.59	10.11	10.28	10.73
ENSG00000159069	FBXW5	510.34	-0.96	0.23	-4.13	0	0.01	9.42	9.73	9.29	8.66	8.55	8.77
ENSG00000135318	NT5E	945.77	-0.94	0.22	-4.35	0	0.01	10.09	10.58	10.23	9.39	9.51	9.42
ENSG00000164620	RELL2	276.02	-0.82	0.21	-3.99	0	0.02	8.79	8.62	8.64	7.96	8.06	8.09
ENSG00000196873	CBWD3	737.14	-0.81	0.2	-4.11	0	0.01	9.82	9.92	10.05	9.17	9.05	9.36
ENSG00000117143	UAP1	4222.68	-0.76	0.21	-3.69	0	0.05	12.46	12.53	12.1	11.41	11.72	11.7
ENSG00000205531	NAP1L4	3638.59	0.56	0.15	3.67	0	0.05	11.52	11.6	11.44	12.17	12.12	11.94
ENSG00000082458	DLG3	1192.28	1	0.2	4.88	0	0	9.65	9.67	9.82	10.87	10.63	10.43
ENSG00000156500	PABIR3	102.9	1.16	0.32	3.67	0	0.05	6.98	7.02	6.94	7.62	7.89	7.53
ENSG00000166004	CEP295	204.03	1.2	0.3	3.97	0	0.02	7.83	7.43	7.35	8.48	8.46	8.36
ENSG00000074211	PPP2R2C	301.41	1.31	0.35	3.74	0	0.04	8.05	7.7	7.89	9.32	8.52	8.81
ENSG00000185567	AHNAK2	2898.77	1.35	0.37	3.67	0	0.05	11.2	10.02	10.61	12.04	11.65	12.31
ENSG00000154511	DIPK1A	249.91	1.46	0.35	4.18	0	0.01	7.68	7.19	7.9	8.78	8.8	8.61
ENSG00000157426	AASDH	164.66	1.47	0.3	4.84	0	0	7.26	7.36	7.08	8.39	8.31	8.01
ENSG00000152582	SPEF2	114.87	1.5	0.41	3.65	0	0.05	7.16	6.74	6.89	8.15	7.85	7.53
ENSG00000141441	GAREM1	575.04	1.6	0.43	3.72	0	0.04	8.41	7.85	8.88	10.26	9.67	9.39
ENSG00000120885	CLU	6356.43	1.64	0.26	6.27	0	0	11.98	11.15	11.54	13.22	13.35	13.21
ENSG00000163412	EIF4E3	230.56	1.67	0.43	3.91	0	0.03	7.84	6.9	7.43	8.75	8.69	8.6
ENSG00000117318	ID3	55.52	1.81	0.43	4.18	0	0.01	6.27	6.29	6.47	7.46	7.13	7.06
ENSG00000284981	UPK3BL2	161.98	1.93	0.46	4.23	0	0.01	7.3	6.49	7.14	8.37	8.38	8.19
ENSG00000104368	PLAT	895.46	2.12	0.51	4.17	0	0.01	8.65	8.59	8.64	11.39	10.05	9.5
ENSG00000086570	FAT2	98.67	2.14	0.49	4.35	0	0.01	6.92	6.21	6.46	7.92	7.85	7.66
ENSG00000267801	RP11-552F3.9	38.32	2.19	0.55	4.01	0	0.02	6.24	5.76	5.96	7.17	6.86	6.87
ENSG00000243244	STON1	387.55	2.35	0.59	3.98	0	0.02	7.46	6.79	8.14	10.02	9.21	8.85
ENSG00000180861	LINC01559	64.78	2.43	0.67	3.63	0	0.05	6.31	5.53	6.52	7.46	7.68	7.12
ENSG00000177627	C12orf54	27.42	3.07	0.83	3.67	0	0.05	5.39	5.21	5.97	7.03	6.9	6.28
ENSG00000088340	FER1L4	360.33	3.08	0.81	3.82	0	0.03	7.34	7.13	6.85	10.46	9.01	7.26
ENSG00000259673	IQCH-AS1	19.2	3.1	0.76	4.07	0	0.02	5.13	5.39	5.69	6.5	6.23	6.82
ENSG00000165795	NDRG2	258.5	3.23	0.76	4.28	0	0.01	7.16	6.39	6.68	9.8	9	7.34
ENSG00000104081	BMF	85.47	3.4	0.72	4.7	0	0	5.89	5.7	6.42	8.31	7.24	7.56
ENSG00000223485	LINC01615	17.24	3.54	0.88	4.02	0	0.02	4.3	5.5	5.45	6.45	6.62	6.4
ENSG00000187554	TLR5	36.25	3.58	0.8	4.49	0	0.01	5.59	5.14	6.03	7.36	6.75	6.8
ENSG00000137501	SYTL2	746.22	4.03	0.88	4.6	0	0	6.9	6.92	7.69	11.74	9.32	8.1
ENSG00000134533	RERG	32.1	4.03	1.04	3.88	0	0.03	5.57	4.92	5.56	7.59	6.6	6.08
ENSG00000109101	FOXN1	108.15	4.1	0.98	4.17	0	0.01	6.07	4.3	6.24	8.68	7.93	7.2
ENSG00000172478	MAB21L4	18.78	4.21	0.82	5.14	0	0	5.08	4.3	5.44	6.49	6.53	6.68
ENSG00000143375	CGN	47.26	4.6	0.95	4.82	0	0	5.54	5.25	5.41	7.62	7.58	5.97
ENSG00000204323	SMIM5	42.14	4.65	1.19	3.9	0	0.03	5.35	4.3	5.63	8.02	6.57	5.97
ENSG00000283167	RP11-1223D19.6	19.34	4.65	1.24	3.75	0	0.04	5.12	4.3	5.28	7.19	6.18	5.89
ENSG00000016602	CLCA4	240.88	4.69	1.17	3.99	0	0.02	6.74	4.97	5.68	10.03	8.59	6.85
ENSG00000285314	XXbac-B135H6.19	24.48	4.81	1.03	4.66	0	0	5.49	4.3	4.3	7.02	6.52	6.7
ENSG00000101144	BMP7	88.58	4.86	1.32	3.68	0	0.05	4.3	4.3	6.14	8.58	7.08	7.51
ENSG00000134258	VTCN1	32.74	5.2	1.37	3.8	0	0.03	5.51	4.3	4.3	7.62	6.79	5.87
ENSG00000224424	PRKAR2A-AS1	12.11	5.34	1.34	3.98	0	0.02	4.3	4.3	5.41	6.37	6.33	6.21
ENSG00000136448	NMT1	4.52	5.51	1.52	3.63	0	0.05	4.3	4.3	4.3	5.87	5.67	5.88
ENSG00000095585	BLNK	47.63	5.52	1.13	4.88	0	0	4.3	5.46	5.22	8.01	6.94	6.35
ENSG00000072201	LNX1	13.77	5.71	1.22	4.67	0	0	4.3	4.99	4.3	6.67	6.44	5.92
ENSG00000155761	SPAG17	4.63	5.74	1.54	3.72	0	0.04	4.3	4.3	4.3	5.75	5.95	5.76
ENSG00000165794	SLC39A2	78.77	5.78	1.37	4.21	0	0.01	5.76	4.3	4.3	8.68	7.28	6.28
ENSG00000188660	LINC00319	5.78	5.82	1.49	3.89	0	0.03	4.3	4.3	4.3	6.09	5.74	5.93
ENSG00000158055	GRHL3	822.44	5.98	0.95	6.28	0	0	6.96	5.59	5.91	8.4	10.51	11.62
ENSG00000135218	CD36	11.05	6.33	1.6	3.97	0	0.02	4.63	4.3	4.3	5.57	6.84	5.74
ENSG00000175147	TMEM51-AS1	11.86	6.85	1.61	4.26	0	0.01	4.3	4.3	4.3	6.25	6.72	5.6
ENSG00000171403	KRT9	11.99	6.87	1.39	4.95	0	0	4.3	4.3	4.3	6.51	6.18	6.26
ENSG00000198759	EGFL6	42.06	8.68	1.38	6.3	0	0	4.3	4.3	4.3	7.7	6.93	6.8
